# Supplementary material for: Fish oil supplementation induces expression of genes related to cell cycle, endoplasmic reticulum stress and apoptosis in peripheral blood mononuclear cells: a transcriptomic approach
Source: J Intern Med. 2014 Mar 20;276(5):498–511. doi: 10.1111/joim.12217 (PMC4263263; doi:10.1111/joim.12217)
Supplement: Table S1 — Genes differentially expressed between the two goups (P < 0.05). [file joim0276-0498-SD1.xlsx]

## Sheet: Ark1
Supplemental Table S1. Genes differentially expressed between the two goups (p < 0.05).
Gene	Probe_id	p-Value	FO vs HOSO FC
LOC100132724	ILMN_3291501	0.000169	0.925946
NA	ILMN_3231554	0.000785	0.890076
BMS1P4	ILMN_1698369	0.000905	0.915734
CD55	ILMN_1800540	0.000907	0.86334
NUDT6	ILMN_1665192	0.001154	1.07998
LOC100289097	ILMN_1685125	0.00118	0.929161
NA	ILMN_1868851	0.001236	0.889459
BAK1	ILMN_1805990	0.001252	1.12506
NA	ILMN_1869913	0.001267	1.08222
LIN54	ILMN_1724062	0.001306	0.890693
KANK3	ILMN_1755588	0.001471	1.07699
FAM127C	ILMN_3251536	0.001581	1.08147
VNN2	ILMN_1678939	0.001829	0.832776
MAPRE2	ILMN_1695276	0.002123	1.14235
SLC7A8	ILMN_1807894	0.002155	0.915734
CCL3L3	ILMN_2105573	0.002213	1.20414
RAI14	ILMN_1682139	0.002402	0.943438
NA	ILMN_2179533	0.002477	1.09278
SLC5A12	ILMN_2296510	0.002723	1.07103
ADK	ILMN_1768062	0.002875	1.07624
CCNE1	ILMN_1795852	0.003411	1.09809
IFT20	ILMN_1753890	0.003465	0.914465
CSRP2	ILMN_1660806	0.003852	0.932386
TUBB2C	ILMN_1780769	0.004023	1.13997
NA	ILMN_1861652	0.004043	1.074
NA	ILMN_3238401	0.004046	0.937571
NA	ILMN_1897682	0.004087	0.917004
NA	ILMN_1788142	0.00429	1.08824
RETN	ILMN_1675190	0.004483	0.90125
NA	ILMN_1745214	0.004497	0.913831
NA	ILMN_1773222	0.004498	0.940826
HEATR3	ILMN_1808219	0.004578	0.88454
NA	ILMN_3243419	0.004582	0.86334
MYO5C	ILMN_1808789	0.004794	1.05995
NA	ILMN_1692688	0.004927	0.935623
NA	ILMN_1698304	0.005014	0.935623
FA2H	ILMN_1791531	0.005035	1.04754
NAIP	ILMN_1801254	0.005167	0.872968
NA	ILMN_1782881	0.005288	0.929805
NA	ILMN_1844919	0.005334	1.08298
IFT80	ILMN_1760617	0.005403	1.07177
JAG2	ILMN_2399523	0.005527	1.06437
KLF10	ILMN_1667594	0.006046	0.933033
FDX1L	ILMN_1744628	0.006137	1.08673
MELK	ILMN_1731184	0.006236	1.07177
H2AFV	ILMN_1706784	0.006352	1.07029
AMZ2	ILMN_1801606	0.006379	1.09429
LSM5	ILMN_2116556	0.006447	0.905006
CLMN	ILMN_1714522	0.006606	0.93045
EYA3	ILMN_1790562	0.00666	0.909408
NA	ILMN_2218856	0.007047	1.089
XPNPEP3	ILMN_1659000	0.007142	1.07699
NA	ILMN_1891109	0.007221	0.907519
RAP2B	ILMN_1677590	0.007324	1.05995
POLR1D	ILMN_1767422	0.007352	0.909408
TBCB	ILMN_1790953	0.007445	1.11265
DCAF10	ILMN_3235917	0.008035	1.06733
PEX16	ILMN_1745655	0.008202	1.09581
TERF2IP	ILMN_1657983	0.008238	1.11497
LOC100507286	ILMN_1906423	0.008706	1.07549
NA	ILMN_1670377	0.009042	1.07923
NA	ILMN_1817816	0.00934	1.0629
BAG1	ILMN_1733970	0.009854	0.939523
IL32	ILMN_2368530	0.009865	1.24574
NA	ILMN_1801405	0.00987	0.938221
BRWD1	ILMN_1805111	0.0099	0.93045
RGMA	ILMN_1717636	0.010009	0.929161
RAB33A	ILMN_1724708	0.010082	1.08673
CYP2D7P1	ILMN_2226519	0.010179	0.935623
ZUFSP	ILMN_1796119	0.010257	0.923382
NA	ILMN_3259185	0.01037	0.936272
ACOT4	ILMN_1764321	0.010574	1.06585
NA	ILMN_3200070	0.010581	0.939523
NA	ILMN_3309164	0.010583	1.07923
C9orf3	ILMN_1674629	0.010916	1.05922
TREM1	ILMN_1688231	0.010989	0.896888
SREBF2	ILMN_2217661	0.011107	0.936921
HELLS	ILMN_1783610	0.011116	1.05995
DAAM2	ILMN_1752668	0.011375	0.942785
LOC100507338	ILMN_1886515	0.011405	1.07103
GORAB	ILMN_2121316	0.01144	0.91955
NA	ILMN_1667087	0.011862	0.927231
FGFBP1	ILMN_1785404	0.011868	1.06142
NA	ILMN_1794190	0.012514	0.920188
IRF4	ILMN_1754507	0.012532	1.22179
PLS1	ILMN_1759206	0.012768	0.946714
LGALS8	ILMN_2356654	0.012778	0.921464
VNN2	ILMN_1758864	0.012894	0.82245
POP7	ILMN_1680091	0.012914	1.06807
LOC100506753	ILMN_1899940	0.013752	1.06069
SRGAP2P2	ILMN_3235657	0.013817	0.915099
SKP2	ILMN_1801391	0.014025	0.944092
NA	ILMN_1912197	0.014121	0.929805
KBTBD6	ILMN_1658104	0.01421	1.06955
SERPINB9	ILMN_1742052	0.014251	0.882703
LOC154761	ILMN_3237627	0.014316	1.07252
DUSP7	ILMN_1782581	0.014442	1.07326
NUDT16L1	ILMN_1735415	0.014452	1.07549
NCDN	ILMN_2359500	0.014792	0.941478
IGLL1	ILMN_2393765	0.015119	1.49589
NA	ILMN_1832529	0.015188	0.927231
ST6GALNAC1	ILMN_1772951	0.01519	1.05995
LMTK2	ILMN_1724315	0.015408	0.942785
ANKRD28	ILMN_2232520	0.015464	1.09278
TMEM156	ILMN_1810374	0.015497	1.08598
LOC100288798	ILMN_1821531	0.015691	1.07252
RGS16	ILMN_1808226	0.015874	1.04536
ASF1B	ILMN_1695414	0.015987	1.10803
KCNK12	ILMN_1711988	0.016073	1.07923
TMEM169	ILMN_1813796	0.016148	1.04972
ICT1	ILMN_2182198	0.0162	0.937571
CTBP2	ILMN_1781031	0.01624	0.941478
NA	ILMN_1862305	0.016286	1.05848
NA	ILMN_1680274	0.016565	1.55294
NA	ILMN_1913676	0.016575	0.934327
NA	ILMN_1732716	0.016669	0.918913
RARRES1	ILMN_1800091	0.016823	1.06216
NA	ILMN_1863099	0.016857	1.07549
NA	ILMN_1786357	0.016915	0.923382
RNU4ATAC	ILMN_3240594	0.017317	0.923382
GPR19	ILMN_1805973	0.017563	1.074
NA	ILMN_3215138	0.017648	1.05629
GPR18	ILMN_1780368	0.018032	1.17121
ATP11C	ILMN_1804137	0.018055	0.93368
TSPAN6	ILMN_1730998	0.018067	0.942131
LOC100505727	ILMN_1664959	0.018108	1.05409
ZNF696	ILMN_1712517	0.018237	1.06511
EXOC5	ILMN_1788625	0.01836	0.949342
ABCF2	ILMN_1781999	0.018447	1.07773
C17orf39	ILMN_2113016	0.018474	0.939523
SLC35A4	ILMN_2105966	0.018577	1.09809
ATP13A2	ILMN_1704164	0.019163	1.08975
ZNF841	ILMN_1744395	0.019218	1.07177
SNORD25	ILMN_1784328	0.01926	0.925304
STEAP4	ILMN_1772036	0.01926	1.06955
ACO1	ILMN_1750800	0.019265	0.938221
ROR1	ILMN_1655904	0.019288	0.938872
NA	ILMN_1838655	0.019349	1.06733
NA	ILMN_2049693	0.019522	0.93045
FAM83H	ILMN_1751328	0.019594	1.05922
FAM82A2	ILMN_1727309	0.019878	1.08298
DNAJC18	ILMN_1688730	0.019961	1.05775
RN28S1	ILMN_3249578	0.020042	0.837406
NA	ILMN_1836060	0.020163	0.946714
NA	ILMN_2297069	0.020181	0.922742
MSC	ILMN_1741404	0.020667	1.07549
PRAMEF5	ILMN_2094648	0.020721	0.942131
CIR1	ILMN_1671516	0.020926	0.926588
CAP2	ILMN_1691237	0.021069	0.951978
RNPC3	ILMN_2150284	0.021347	0.906262
CCT8	ILMN_1798940	0.021424	0.93174
NA	ILMN_1730304	0.021463	0.953299
RPS6KA2	ILMN_1702501	0.021633	1.07326
NA	ILMN_1849418	0.021695	1.05482
MCM3	ILMN_2224143	0.022005	1.06807
FBN2	ILMN_1670899	0.02208	0.871154
NA	ILMN_1871413	0.022441	0.938221
KRTAP10-11	ILMN_1776412	0.022476	1.05922
HNRNPA3	ILMN_1761083	0.02256	0.911933
XRN2	ILMN_2196479	0.022574	0.896267
NA	ILMN_1696320	0.022862	0.943438
NAIP	ILMN_1760189	0.022985	0.865137
KIFC1	ILMN_2222008	0.023005	1.08073
OR2A9P	ILMN_2203544	0.023039	1.07998
THSD1P1	ILMN_2090567	0.023199	0.941478
ZNF239	ILMN_1748427	0.023327	1.06659
NUFIP2	ILMN_1765829	0.023412	0.918276
TPM1	ILMN_2278152	0.023502	1.05044
IQGAP3	ILMN_1695418	0.023508	0.938872
LOC339352	ILMN_3289745	0.023681	1.07103
LOC100130100	ILMN_1699214	0.023864	1.58667
TMSB10	ILMN_1812392	0.023878	1.05995
NA	ILMN_1859787	0.023921	0.895646
SLCO3A1	ILMN_1678928	0.024078	1.07475
GNAI1	ILMN_1742044	0.024105	1.0519
PDCD7	ILMN_2148290	0.024107	0.936921
SLAMF1	ILMN_1770768	0.024419	1.10191
PHLDB3	ILMN_3307944	0.024473	1.08598
SCN9A	ILMN_1672591	0.024559	1.06142
NA	ILMN_1821724	0.024568	0.941478
NA	ILMN_1834901	0.024587	0.945402
DDIT3	ILMN_1676984	0.025078	1.05629
C5	ILMN_1746819	0.025219	0.920188
NA	ILMN_3288760	0.025307	1.05555
NA	ILMN_1755049	0.025438	0.887611
PRMT10	ILMN_1778985	0.025444	0.937571
RNF213	ILMN_1674891	0.025519	0.945402
GLB1L	ILMN_2217513	0.025678	0.93045
B3GAT1	ILMN_1761093	0.025747	1.08073
NA	ILMN_1823207	0.025856	1.05409
NA	ILMN_1895801	0.026138	0.933033
BMP4	ILMN_1740900	0.026181	0.946058
NA	ILMN_1772302	0.026282	0.915099
NA	ILMN_2341382	0.026362	0.918276
NSUN5	ILMN_2408400	0.026389	1.06807
SMOC1	ILMN_1791202	0.026568	0.956608
NA	ILMN_1842653	0.026599	0.946714
NA	ILMN_1865604	0.026683	0.935623
LOC100652840	ILMN_1728603	0.026726	0.923382
BMP2K	ILMN_1811148	0.026855	0.932386
NA	ILMN_1835958	0.026916	0.945402
NA	ILMN_1855412	0.02716	1.06585
ANKRD16	ILMN_2353431	0.027181	1.05482
CYB5D2	ILMN_1696254	0.027504	1.08373
EFTUD1	ILMN_1729167	0.027529	0.938221
RELA	ILMN_1705266	0.0276	1.07699
NA	ILMN_3240375	0.02761	1.54221
AFMID	ILMN_1707551	0.027685	0.938221
C11orf83	ILMN_3240370	0.027821	1.07624
CASP14	ILMN_1739513	0.027847	0.955945
ZNF383	ILMN_1799488	0.027912	0.943438
NA	ILMN_1769383	0.027918	1.13918
PAICS	ILMN_1773760	0.027922	1.08222
LOC100130100	ILMN_1739508	0.028113	1.58777
GFI1	ILMN_1690420	0.028249	1.09809
ARHGAP24	ILMN_1801833	0.028314	0.931095
NA	ILMN_1887646	0.028443	1.05409
SNAI3	ILMN_1690262	0.028583	1.07624
LY86	ILMN_1807825	0.028619	0.877822
NA	ILMN_2368575	0.028992	0.909408
NA	ILMN_3237846	0.029135	1.06659
NA	ILMN_2175942	0.029141	0.945402
S100Z	ILMN_1795139	0.029231	0.905006
LINC00478	ILMN_1690703	0.02924	0.94737
RPL38	ILMN_2343775	0.029279	1.06142
NA	ILMN_2115350	0.029448	0.950659
A4GALT	ILMN_1735045	0.029481	1.0403
USP3	ILMN_1725862	0.029731	0.921464
NA	ILMN_1900650	0.029731	0.944092
ACOT1	ILMN_1715543	0.02976	1.05555
MLST8	ILMN_1789240	0.030001	0.946058
SMARCD3	ILMN_2309180	0.030033	0.887611
HLA-H	ILMN_1666078	0.030242	1.19086
POP5	ILMN_1687864	0.030869	0.88454
PADI4	ILMN_1807529	0.030882	0.865737
HNRNPUL1	ILMN_3180966	0.030947	0.936272
THAP6	ILMN_1661424	0.030963	1.07029
UFSP2	ILMN_1756311	0.030981	1.08073
ATRN	ILMN_2355586	0.030987	0.938872
TBP	ILMN_1697117	0.030991	0.929805
NA	ILMN_1851376	0.031057	1.09202
TSC22D2	ILMN_1685574	0.031094	0.908148
MRPL47	ILMN_2391522	0.031128	0.936272
ERRFI1	ILMN_1665510	0.031159	1.04536
NA	ILMN_1755910	0.031451	0.918276
NA	ILMN_1803510	0.031495	1.08824
TP53I3	ILMN_1651967	0.031594	0.951978
RAD21	ILMN_2221006	0.031947	0.911301
CD28	ILMN_1822333	0.031998	1.074
RPS15	ILMN_2219131	0.032149	1.06069
SNORD69	ILMN_3309694	0.032281	0.952638
FGL1	ILMN_1682828	0.032331	0.944747
C5orf34	ILMN_1662184	0.032415	0.950659
NAP1L3	ILMN_1785406	0.032416	1.06511
NOTCH2	ILMN_2405297	0.032443	0.899378
H2AFX	ILMN_2200331	0.032461	1.08373
NA	ILMN_1892764	0.032478	1.07549
C6orf191	ILMN_1724915	0.032739	1.05482
SPDYE7P	ILMN_1744623	0.032922	1.04899
NA	ILMN_1898190	0.032925	0.943438
NA	ILMN_1891324	0.032943	0.945402
CDCA4	ILMN_1684045	0.032945	1.06585
JUN	ILMN_1806023	0.032986	1.15749
SNORD95	ILMN_3243452	0.033074	0.932386
ACSL1	ILMN_1684585	0.033096	0.83915
NA	ILMN_1664154	0.033361	1.04102
AMMECR1	ILMN_1670506	0.033483	0.954621
MRPL11	ILMN_1690371	0.033516	1.11574
NA	ILMN_1842319	0.033583	0.940174
SIRPG	ILMN_2383058	0.033583	1.09278
MNX1	ILMN_3240365	0.03368	1.05995
WDR34	ILMN_1685928	0.033687	1.05555
NA	ILMN_1798249	0.033717	0.95396
GORAB	ILMN_1761911	0.033779	1.06733
RN28S1	ILMN_1733559	0.033936	0.860353
CDK2	ILMN_1653443	0.03409	1.05702
RNF26	ILMN_1762787	0.034378	1.07326
GRAP	ILMN_1802963	0.03439	1.08749
PUS7L	ILMN_1747184	0.034638	1.04972
NA	ILMN_1799098	0.034705	0.952638
NA	ILMN_1819158	0.034811	0.945402
ARID5B	ILMN_1721626	0.034997	1.09051
NA	ILMN_3304012	0.035005	0.91067
NAIP	ILMN_2260082	0.035019	0.871154
NXT2	ILMN_1785107	0.035331	0.928517
NA	ILMN_1701229	0.035337	1.10343
NA	ILMN_3185204	0.035627	0.941478
NA	ILMN_1723094	0.035754	1.04681
TNFRSF9	ILMN_1813379	0.035904	0.957935
SPRY1	ILMN_1651610	0.036233	0.927873
STK39	ILMN_1791328	0.036241	1.11651
FCRL6	ILMN_2074762	0.036297	1.10191
GPER	ILMN_1665435	0.036406	0.946058
ADCY6	ILMN_2311674	0.036437	1.05263
PFKFB2	ILMN_1723436	0.036489	1.05409
SAMSN1	ILMN_2171289	0.036564	0.923382
KDM1B	ILMN_1781537	0.036578	1.06733
NA	ILMN_1883432	0.036581	1.05848
LMNB2	ILMN_1708101	0.036639	1.08975
NA	ILMN_3304633	0.03682	1.05995
KBTBD11	ILMN_1784630	0.036834	0.912565
LOC100129268	ILMN_3263940	0.036934	0.955283
GPATCH3	ILMN_1686929	0.036958	1.08222
ZNF566	ILMN_1691223	0.037043	1.05922
SPRY2	ILMN_2089329	0.037051	1.07923
PRKAG2	ILMN_2387919	0.037112	0.928517
C4orf32	ILMN_2069821	0.037132	0.944747
NA	ILMN_1803313	0.037241	0.948684
NA	ILMN_1670452	0.037555	1.06363
NA	ILMN_1842917	0.037591	0.944747
HOXA2	ILMN_1799836	0.037734	0.952638
VPS13B	ILMN_1765165	0.037888	0.917004
KLHL5	ILMN_2258234	0.038006	1.06142
PDE6B	ILMN_1655974	0.038033	1.06585
KCNQ1OT1	ILMN_3248707	0.038154	1.06659
NA	ILMN_1799728	0.03834	0.942785
GK	ILMN_2393296	0.038393	0.90689
ATF7IP	ILMN_1716435	0.038396	0.948684
BUB1	ILMN_2202948	0.038396	1.09809
NA	ILMN_3280695	0.03842	0.953299
DENND5A	ILMN_1785356	0.038471	0.93368
CACNA2D2	ILMN_1711049	0.038478	1.06659
CMPK2	ILMN_1783621	0.038578	0.944747
WHAMM	ILMN_2279873	0.0387	1.06955
INO80	ILMN_1678362	0.038849	1.07177
ABHD14A	ILMN_1794213	0.038888	1.07177
MMP23B	ILMN_1808107	0.038933	1.04464
EEF1A1	ILMN_3224907	0.038971	0.940826
MUTYH	ILMN_2336970	0.038983	1.04681
NA	ILMN_1869034	0.039036	0.948684
DNAJC12	ILMN_1803073	0.03911	1.04826
NA	ILMN_1715467	0.039116	0.941478
MIR373	ILMN_3309829	0.039126	1.06659
NADKD1	ILMN_1698770	0.039261	1.06585
ZFR2	ILMN_3242993	0.039286	1.06216
SCML1	ILMN_2340908	0.039328	0.949342
UNC5C	ILMN_1687875	0.039512	1.05044
PPARGC1A	ILMN_1750062	0.039522	0.944747
NA	ILMN_1821127	0.039537	0.948027
AFTPH	ILMN_1767722	0.039583	1.05702
NA	ILMN_3306457	0.039696	1.06363
PGP	ILMN_1836744	0.039781	1.06069
MND1	ILMN_2148796	0.039796	1.05482
PRKAR2A	ILMN_1681888	0.039924	0.936921
NA	ILMN_1709326	0.040031	1.13761
NA	ILMN_1728059	0.040053	0.936272
NA	ILMN_1853693	0.040096	1.05044
MLEC	ILMN_3243381	0.040118	1.10343
KIAA1908	ILMN_3248764	0.040234	1.04391
UBE2C	ILMN_2301083	0.040255	1.14472
NA	ILMN_1856270	0.040355	1.0519
RABGGTB	ILMN_2163796	0.040524	0.933033
DCLK3	ILMN_3246264	0.040556	1.05336
DERL3	ILMN_1651415	0.040663	1.08598
THAP4	ILMN_1665601	0.040734	1.05995
NUDT16P1	ILMN_3239937	0.040743	0.945402
SPSB1	ILMN_1714170	0.040918	1.04972
APLP2	ILMN_2081465	0.041002	0.921464
COBLL1	ILMN_1761260	0.041094	1.18345
NA	ILMN_1723815	0.041101	1.06585
NUBP2	ILMN_1657237	0.041264	1.0629
GCFC1	ILMN_1712936	0.041281	0.942785
NA	ILMN_3248270	0.041605	0.903127
C17orf78	ILMN_1806330	0.041763	0.951978
ANG	ILMN_1760727	0.041823	0.898755
PHF14	ILMN_1653438	0.042085	0.922742
DCLK1	ILMN_1731616	0.042249	1.04972
NA	ILMN_1881005	0.04246	0.955283
HIAT1	ILMN_2231189	0.042482	0.933033
LIAS	ILMN_2393341	0.042541	0.948027
VPS29	ILMN_1704619	0.04257	0.913831
KEAP1	ILMN_2410771	0.042602	1.08298
HRASLS2	ILMN_1809259	0.042708	1.14631
GCM1	ILMN_1695135	0.042878	0.951318
NA	ILMN_1839335	0.042918	1.05629
FKBP2	ILMN_1674337	0.042944	1.08373
MND1	ILMN_1671906	0.043056	1.05117
SSTR1	ILMN_1673998	0.043354	0.951978
NA	ILMN_1747409	0.043423	1.0519
RPS27A	ILMN_3201480	0.04346	0.951978
OXER1	ILMN_1765061	0.043537	1.05848
PRDM1	ILMN_2414165	0.043556	1.08975
BBC3	ILMN_1729645	0.043603	1.06069
NA	ILMN_1804775	0.043662	0.959929
AMMECR1	ILMN_2394242	0.043677	0.943438
TDRD7	ILMN_1705241	0.043869	0.939523
CYBASC3	ILMN_2129505	0.043886	1.10267
TRADD	ILMN_1765851	0.044029	1.09202
NA	ILMN_3225938	0.044074	1.04247
AKAP12	ILMN_2308950	0.044079	0.955945
LRRFIP2	ILMN_1707156	0.044103	0.915734
KBTBD8	ILMN_1716272	0.044459	1.08673
RANGRF	ILMN_1704261	0.044463	0.951318
SLC7A6OS	ILMN_1692049	0.044492	1.05263
NA	ILMN_1748092	0.044517	0.948684
LOC729732	ILMN_1676480	0.044541	0.858565
NA	ILMN_1848879	0.044719	0.946058
AQP9	ILMN_1715068	0.044844	0.801625
PDLIM5	ILMN_1692864	0.044846	1.05775
CCNI2	ILMN_3241750	0.044924	0.938221
SIGLEC14	ILMN_3243061	0.045114	0.770037
NA	ILMN_1859652	0.045126	1.05775
CXCR1	ILMN_1662524	0.045186	1.05555
SNORA12	ILMN_3238435	0.045216	0.820173
SRGAP2P2	ILMN_1753692	0.04526	0.943438
CADM2	ILMN_1664118	0.045313	0.954621
ZNF428	ILMN_1652754	0.045325	1.08073
LRRC56	ILMN_1759772	0.045476	1.08222
ZC3H7A	ILMN_1693227	0.04557	0.939523
SIGMAR1	ILMN_3306742	0.045611	1.06955
NA	ILMN_1790052	0.045689	1.08222
IL23A	ILMN_1715603	0.045692	1.08373
SHFM1	ILMN_1794505	0.045697	1.08824
SNORD46	ILMN_1682402	0.045715	0.946058
MAST2	ILMN_1690922	0.045732	1.05409
SRRM1	ILMN_1697670	0.045787	0.936921
MLL5	ILMN_2344988	0.045887	1.07699
NCAPH2	ILMN_1715908	0.045923	1.06069
LSM7	ILMN_1678165	0.046037	1.07624
FAM89A	ILMN_1652677	0.046117	0.957935
C4orf41	ILMN_1666827	0.046198	0.93368
NA	ILMN_1846537	0.046548	0.953299
RPL35	ILMN_1666477	0.046576	0.942131
DDX10	ILMN_3294652	0.046773	1.05555
GOT1	ILMN_1656145	0.04683	1.05409
RIPK4	ILMN_1680018	0.04695	1.05336
NA	ILMN_1656900	0.047109	0.910039
PTGER4	ILMN_1795930	0.047206	1.10726
RHOT1	ILMN_1678504	0.047309	0.922103
SNHG11	ILMN_1791884	0.047331	0.934327
RNF4	ILMN_3287568	0.04744	1.05263
NA	ILMN_3290100	0.047502	0.872363
PRMT7	ILMN_2082489	0.047605	1.04972
EPC1	ILMN_1746276	0.047626	0.914465
COL8A2	ILMN_2102330	0.047706	0.932386
DCBLD2	ILMN_2174127	0.047743	0.951318
NA	ILMN_1697493	0.048006	0.959264
WDR33	ILMN_1670172	0.048105	1.08824
CDH10	ILMN_1791270	0.048129	1.04247
RAB1A	ILMN_2118864	0.048276	0.937571
NA	ILMN_1776249	0.048312	1.05555
RN28S1	ILMN_3246805	0.048325	0.889459
LOC554223	ILMN_1781236	0.048357	1.15349
NA	ILMN_3271711	0.048399	1.04681
RPL9	ILMN_3198499	0.048473	0.866337
SLC35G1	ILMN_1690464	0.048526	1.03814
TUBB	ILMN_1704750	0.04858	1.10726
UBA52	ILMN_1782977	0.048627	1.05848
NA	ILMN_1912160	0.048667	0.954621
NRP1	ILMN_1742547	0.048732	0.951318
NA	ILMN_1802358	0.048746	1.05336
SIRT5	ILMN_1799598	0.048758	0.951318
NA	ILMN_1673950	0.04877	0.958599
PVRIG	ILMN_1688279	0.048823	1.10343
CPD	ILMN_1703074	0.04887	0.915734
MAP4K1	ILMN_1665943	0.048883	1.11111
NA	ILMN_3244456	0.048938	0.959264
CAT	ILMN_2151739	0.048989	0.865737
NA	ILMN_3299375	0.048989	1.05482
SNORD12C	ILMN_3249286	0.049001	0.922103
MSR1	ILMN_1694400	0.049021	0.944747
LRRC8D	ILMN_1763409	0.049125	0.932386
RRM2	ILMN_1678669	0.04932	1.05775
NA	ILMN_1844464	0.049333	1.10803
GUSBP4	ILMN_1657288	0.049379	0.945402
TXNDC15	ILMN_1662848	0.049431	0.942131
NA	ILMN_1886595	0.049448	1.06437
CRAT	ILMN_1737992	0.049638	1.05922
NA	ILMN_3243573	0.049833	1.19168
USP33	ILMN_1723536	0.049915	0.928517
FO: Fish oil, HOSO: High oleic sunflower oil, FC: Fold change
