# Supplementary material for: Fish oil supplementation induces expression of genes related to cell cycle, endoplasmic reticulum stress and apoptosis in peripheral blood mononuclear cells: a transcriptomic approach
Source: J Intern Med. 2014 Mar 20;276(5):498–511. doi: 10.1111/joim.12217 (PMC4263263; doi:10.1111/joim.12217)
Supplement: Table S3 — Leading edge genes contributing to the significance of the enriched gene sets in the FO group. [file joim0276-0498-SD3.xlsx]

## Sheet: Ark3
Supplemental Table S3.
Leading edge genes contributing to the significance of the enriched gene sets in the FO group.
	GENE NAME
	LDHA
	CDIPT
	KLRC3
	RCE1
	RPL22L1
	RORA
	ITSN2
	OGDH
	SART3
	MED20
	CUL3
	CLPTM1L
	MAP3K5
	USP53
	ZNF776
	RAE1
	INCENP
	FOXF2
	IGLL1
	ZNF395
	TFPT
	LIG1
	UBE2J1
	EOMES
	BTBD6
	OLFML2A
	SIPA1L3
	MED14
	LIG4
	PIK3IP1
	MARK2
	RAD1
	TMEM134
	MAPK1
	NPC1
	AQR
	DCAF7
	CD320
	SERPINF1
	JUN
	ZWINT
	MAPK3
	TFPI
	NLE1
	MAPK7
	PMP22
	HIGD2A
	ORAI2
	NFKBIE
	ZNF133
	PABPC4
	GSTCD
	CACNB3
	DUSP12
	BCL2L1
	ORAI3
	TMEM50B
	PFN1
	KBTBD2
	SLC29A2
	LPCAT1
	UBASH3B
	NCAPG2
	SPATS2
	KBTBD6
	GOLPH3L
	KBTBD8
	ZAP70
	SERF2
	NTHL1
	LFNG
	SSSCA1
	DHX8
	LAPTM4B
	UBE2CBP
	GGH
	NDC80
	SERPINI1
	SFMBT1
	2010-09-01
	2011-09-01
	GAS6
	ATM
	GART
	TMEM116
	LASP1
	RGS3
	PPRC1
	SMURF1
	PARP1
	POP7
	TAF1C
	LDLR
	ELF3
	ELF4
	NUAK1
	ZNF532
	EZH1
	AP2S1
	EZH2
	ATP10A
	LY9
	DAXX
	GTSE1
	ST6GALNAC6
	ARL5A
	TMEM109
	MAP1LC3A
	MAP1LC3B
	DMKN
	USP10
	CEACAM1
	USP13
	LRRC20
	MRPL4
	AIFM3
	BRF1
	HIST1H1C
	TP53
	IL6R
	RFTN1
	LRRC26
	ELMO2
	MTRR
	ST6GALNAC1
	TAF10
	EIF4A3
	CARD11
	INHBE
	CPXM1
	THOC4
	NCAPH2
	EEF1D
	ARL4D
	ARL4C
	EXOC8
	LIN9
	ABHD4
	NECAB3
	SORBS3
	DHCR7
	USP38
	PPP3CC
	PKD1
	PHLDA3
	PHLDA2
	FEN1
	ARMCX6
	ZNF771
	TRIM28
	AXL
	LRRC45
	TRIM26
	ETF1
	TMEM2
	DUSP5
	PHF17
	PHF19
	PTP4A3
	CSNK1E
	WHSC1L1
	PHF15
	GAMT
	OGG1
	PHLDB3
	PRSS23
	HPGD
	PHLDB2
	RALY
	RPL36A
	PRC1
	IL16
	SNRPD1
	ZXDB
	SNRPD2
	C2CD2L
	CTNNBL1
	FDFT1
	RNF141
	CDKN2A
	IDS
	ATG5
	PVALB
	CDKN2C
	ZNF302
	IL1B
	TUBG1
	DNAJC3
	COCH
	POU2AF1
	BEND3
	PTPRN2
	RELA
	PDXP
	HLA-A
	MGP
	FADD
	HLA-C
	HLA-B
	XRRA1
	CSTF2T
	RNASEH2A
	HLA-E
	PPDPF
	IL11RA
	HLA-G
	HLA-F
	TMEM106B
	ANKRD13D
	TIMELESS
	TELO2
	MNX1
	VAMP2
	SMARCA2
	DCUN1D5
	CCL3
	IFITM1
	ADORA2A
	ARPC4
	IL32
	ABCA2
	STIP1
	MAPKAPK2
	CXXC5
	CCL5
	MDK
	ISYNA1
	KDELC2
	FBXW8
	SMARCB1
	SLC35F2
	DNAJA1
	TMEM30B
	FBXO41
	HIST1H4C
	ASF1B
	PALB2
	ASF1A
	FBXO45
	HELLS
	ARHGDIA
	HIST1H4H
	CCM2
	VAC14
	MYO1B
	IGJ
	NR4A2
	ABCB1
	ATF4
	CDKN1B
	DNAJB9
	DSG2
	ST8SIA4
	DNAJB1
	MYO19
	HIST1H3F
	IER2
	LRRC8E
	MAD1L1
	KIF22
	E2F2
	PTGES2
	ATL2
	LRRC8A
	E2F5
	CDC14B
	E2F7
	HINT1
	ACOT2
	ACOT1
	PINK1
	CAD
	PAWR
	DHRSX
	SKAP1
	ACOT4
	SLC1A4
	SPRY2
	CASP6
	ACOT7
	CASP3
	PRMT1
	DKC1
	PRMT7
	SLC35D3
	PSMC3IP
	SMAGP
	DDA1
	DENND5B
	MAN2B1
	KIF2A
	ZCCHC8
	KIF14
	TBL1XR1
	ZNF280B
	KIF11
	IFT80
	PTGER4
	DDB1
	STXBP1
	PGM2L1
	ARL3
	DHRS3
	TBCB
	RIF1
	HOXC13
	PKM2
	DDB2
	TXNRD1
	MAPRE2
	CA2
	NRGN
	HAUS8
	PMEPA1
	EPN2
	FKBP2
	PPP2R2A
	HAUS5
	GRAMD4
	STUB1
	HIC2
	SLC35B1
	COL9A2
	HRH1
	TMED5
	PRPF8
	DCLK3
	CD2
	GPSM2
	CCS
	CYBASC3
	GTF3C2
	CD6
	SELPLG
	NSUN5
	EHD4
	MAF
	EXO1
	COBLL1
	TMC6
	EBP
	GSTA4
	OLR1
	SAMD10
	SNX25
	BAD
	SFI1
	TNFSF9
	TMED9
	COL5A1
	AVPI1
	SLC35C2
	SLC35C1
	ZBED1
	HSP90B1
	SDF2L1
	ID3
	VPS25
	CBS
	HMGN1
	GPR126
	CADM1
	GPR125
	STAT5A
	TRMT2A
	THOP1
	LUZP1
	AURKA
	SIDT1
	AURKB
	TPD52
	HMGN4
	GLDC
	ATP2B1
	CD47
	EIF1AX
	ZFP90
	IFNG
	RPP30
	PELI3
	RAB26
	RPP25
	CD3D
	CD3E
	RRP7A
	BYSL
	TMEM22
	RAD9A
	TMEM25
	PRDM8
	VEGFB
	CCR9
	CD38
	CCR7
	BTN3A1
	LPAR5
	PPBP
	KRT17
	PRDM4
	BAZ1B
	UBR7
	TXNDC5
	MLLT11
	PIAS2
	CDCA7L
	PRDM1
	TGFB1I1
	BTN3A2
	ALDOA
	CDK5R1
	LMNB2
	NEK2
	PTPLAD1
	MMD
	XK
	RAB40B
	PPAT
	ADA
	CALU
	TK1
	RIMS3
	OTP
	NR1H2
	PPAN
	CD69
	DMD
	FBXO5
	BCOR
	WDHD1
	MN1
	FCHO1
	HNRNPAB
	PLAT
	CRIP1
	CRIP2
	CHI3L2
	ALMS1
	TPD52L1
	EPHA2
	CCT7
	POLRMT
	DLX1
	RNF4
	RPL18A
	ATP2A3
	HOPX
	GOSR2
	STEAP4
	FERMT3
	ZBTB39
	IL4I1
	KCNJ10
	CDCP1
	VPS37C
	TERF2IP
	ZBTB38
	TRAPPC6A
	TRIAP1
	MCCC2
	LONP1
	CEP250
	RRP1B
	SLC24A3
	FANCI
	CHST12
	MTBP
	TIMM23B
	SEMA3B
	FANCG
	SEMA3A
	COX17
	ATP6V0D2
	GOLGA4
	ZFP36
	KIAA1324L
	CTBP1
	DSN1
	GZMA
	CCNF
	GZMB
	CCNC
	RBBP7
	GZMH
	RBBP6
	BLMH
	PIH1D1
	ADK
	SEMA4C
	RIN1
	IFFO2
	RAB11FIP1
	FKBP11
	BID
	SLC39A14
	GPR183
	GPR180
	YWHAZ
	CXCL5
	FAM69A
	BET1
	ZDHHC18
	EDEM3
	KIT
	EDEM1
	HMMR
	MIF
	ZDHHC24
	STT3A
	CYP27B1
	TOE1
	NCAPG
	XBP1
	MDC1
	BCL2
	IL10RA
	BCL11A
	PGBD4
	ZNF286A
	TSTA3
	ZWILCH
	KIF21A
	AGK
	KIF21B
	CD27
	MYO5C
	DLGAP5
	DLGAP4
	LRRN3
	LY6K
	BIRC5
	GJB6
	SOD1
	BIRC3
	YWHAE
	CD1E
	APRT
	PREB
	PRELID1
	FBLN1
	RAB30
	TOM1L1
	RAB37
	AP2A1
	FYN
	FBLN2
	FBLN5
	KIF20B
	PPP2R4
	TMTC4
	KIF20A
	2005-09-01
	SLC22A18
	PDGFA
	TUFT1
	EIF5B
	NT5DC2
	TTK
	FOXO1
	APOBEC3G
	PMAIP1
	PDHB
	TAPBP
	AIP
	APOBEC3B
	GABPB1
	SLC25A24
	ARL15
	TRIM44
	GATA3
	TMEM99
	OLIG1
	SLC25A26
	IFRD2
	FA2H
	TOR1AIP1
	NAPSB
	NEBL
	CST7
	FGFR1OP
	EMP3
	DYNLRB1
	PACS2
	CAV2
	CAV1
	FGFR4
	GRAP
	HAX1
	DIAPH3
	TMEM63A
	ITGB5
	KMO
	ITGB3
	PTPRCAP
	CSMD1
	RBX1
	KLHDC10
	IRAK4
	CORO2A
	PRR3
	CENPC1
	ITGB7
	EIF3F
	STAMBPL1
	HEG1
	RHOBTB1
	BMF
	SETDB1
	P4HB
	CFLAR
	TP53I11
	TBC1D10C
	SLCO4C1
	RFX5
	ITGA1
	ITGA3
	TRIM62
	PDZK1IP1
	PPIF
	CORO1B
	NEDD1
	TOMM70A
	PPIC
	SPTBN1
	SPCS1
	SPCS2
	FAM84B
	SLC25A15
	CYTIP
	BCAN
	CXCR1
	ARHGAP18
	CXCR3
	PDCD1
	DSTN
	FOS
	TMEM173
	CXCR4
	CXCR7
	FAM83H
	TSKU
	G3BP1
	UQCC
	ADIPOR2
	G3BP2
	SEL1L3
	UBE2C
	ARHGAP30
	FAM134B
	XPA
	PRKCQ
	CCDC51
	DDR1
	CD83
	LARP4
	CHST7
	TARP
	UBE2K
	KLHL14
	UBE2M
	TYSND1
	MDM2
	COMMD7
	MDM1
	UBE2T
	MATR3
	COMMD4
	CPLX2
	CPLX1
	TNF
	SLC37A3
	FOXM1
	TIPARP
	TMEM40
	TRIB3
	TMEM156
	CEP55
	TNFRSF4
	GPRC5A
	TRIB2
	PBLD
	RPA3
	TRIB1
	RPA1
	TYMS
	TGM1
	HINFP
	ZC3H12A
	IL2RG
	GEMIN8
	SLC39A6
	GFI1
	NEFL
	TNRC6A
	GEMIN4
	GEMIN5
	GIMAP4
	IL2RB
	KAT2B
	GIMAP5
	RAD51AP1
	CD99
	LARS2
	MLF1IP
	FAM60A
	TOX
	KAZALD1
	CEP68
	IRF7
	IRF4
	KLHL35
	IGFBP3
	ZBTB8A
	HIST2H2AA3
	KIFC1
	PTGS2
	SURF6
	LTBP4
	LSM7
	KIAA1274
	PVRIG
	H1FX
	CLK1
	ACTG1
	GNG8
	MAGED1
	BRPF1
	CDCA8
	PGP
	CDCA7
	INTS4
	KCNK6
	WDR76
	HIST1H2BJ
	PHTF2
	CDCA2
	LSM4
	SMOX
	CDCA5
	CCNA2
	DDAH1
	CDCA4
	CDCA3
	YARS
	TNIK
	PTPRF
	SPIRE2
	MGC57346
	MAGED2
	ERGIC3
	CTDSPL2
	UXT
	NME1
	ZNF239
	ZNHIT2
	TGIF1
	ATPIF1
	PELO
	GRAP2
	SURF1
	GNAI3
	AHCY
	CCDC93
	GNAI1
	ERBB2
	MST1
	UBA5
	HSPA1B
	IL23A
	CACYBP
	RCHY1
	TCF4
	DNMT3B
	PTCRA
	PPPDE1
	PRPF40A
	MGAT4B
	ODC1
	TCF7
	KLF13
	MAP2K2
	PPFIBP1
	NUF2
	PPFIBP2
	ZNF585A
	NPY5R
	ZNF629
	KIAA0528
	GOLGA7B
	PCNA
	TGFBR3
	SYTL2
	NUTF2
	TNK2
	ZNF219
	TRPV2
	PDIA6
	PDIA5
	TTC28
	PDIA4
	NAP1L5
	KCNK12
	RPS19BP1
	GPR172A
	MTHFD1
	CCNE2
	CCNE1
	XYLT2
	DLEU1
	DYNLL1
	HSF2
	MAPT
	GUCY1A3
	ARHGAP11A
	MYB
	FBXL16
	MAGEH1
	MYC
	WDR34
	CD200R1
	FMNL1
	CDC7
	ARHGEF2
	FMNL3
	TTC33
	ACTA2
	EXOSC4
	TPX2
	TLE3
	KCTD20
	FOSB
	ZFR2
	MYADM
	FLNB
	TRMT61A
	SRPK1
	FLNA
	SMN1
	MAST4
	PFDN2
	MAST2
	GNB1
	CCND2
	HIST2H2BE
	NCK1
	RRM2
	RRM1
	GUCY1B3
	RUVBL1
	VOPP1
	WDR44
	GRASP
	TUFM
	HIST1H2AC
	HSD3B7
	TBC1D9
	HIST1H2AG
	ZNF271
	FHL2
	GNG12
	RPL38
	ITM2C
	DGKA
	NPDC1
	PLEKHG3
	NUMA1
	PDE1B
	DGKD
	PTK2B
	SOS1
	NUP210
	MT1E
	BUB1
	RAB11A
	TBC1D4
	RQCD1
	WIPF1
	TBC1D1
	HSD17B8
	ZBP1
	TRIP13
	ZNF263
	SHMT1
	SHMT2
	CAPN5
	LOC541471
	AMACR
	2008-03-01
	MT1X
	2003-03-01
	RASSF5
	CCNB2
	RPS6KA2
	RASSF1
	NARFL
	ZNF259
	HSPA4L
	GAS2L1
	DPM2
	DPM3
	TCEB1
	CTNS
	SSR4
	SSR2
	EIF6
	CTNNAL1
	SLC44A2
	XPO6
	BTRC
	RBM3
	DAK
	RBM4
	JAG2
	RBM7
	TSPAN8
	SLC7A5
	MTHFD1L
	IGHMBP2
	ST3GAL1
	KDM1B
	DAB2
	ANK1
	IDH3G
	SLC2A5
	DDX23
	ANK3
	GPR44
	PGRMC2
	B3GALNT2
	PDE4B
	SLC2A1
	ZNF443
	PITPNC1
	STK39
	ELOVL6
	DDX20
	ASPH
	UNC5C
	RPRD1B
	DDOST
	ASPM
	MATK
	CHAC2
	NCALD
	RBL1
	NUDT5
	NEIL1
	DLL3
	MND1
	EEF2
	TMSB10
	HNRNPR
	WEE1
	DDIT3
	TMEM208
	SGSM1
	HSPB8
	GPR56
	HSPB1
	MFAP2
	PTGFRN
	COL1A1
	TNFAIP3
	FILIP1L
	PKD1P1
	TRAF1
	EID1
	TRAF2
	CCDC90A
	ASS1
	TNFRSF12A
	TMEM216
	DRD4
	SIPA1
	LRIG1
	ANLN
	KCNA5
	SESN2
	CCNG2
	HNRNPM
	FGG
	DDX47
	TUBB
	DDX3X
	FGA
	ZNF428
	JUND
	RPL8
	FAM5C
	TEF
	RPL3
	DYRK4
	TRAF5
	TRAF4
	TAF1
	ATP5J2
	PRAF2
	HERPUD1
	B4GALT2
	TAF5
	SMG5
	ARPP19
	ARID3B
	IDH3B
	NIPA1
	RFNG
	CRAT
	EPB49
	CACNA2D2
	SHANK3
	LCN2
	POLD3
	HSPBP1
	POLD4
	DNA2
	LAT
	NOSIP
	PDE7A
	SLC7A2
	GTF2F1
	NDUFV1
	SLC7A1
	NKG7
	PCSK1N
	CYB5R3
	ARID4A
	FIGNL1
	PIP5K1B
	RPRM
	CTCF
	VGF
	SYNGR1
	ACOX3
	RPS3
	LBH
	PEX1
	HEY1
	CLCF1
	RHOB
	HCP5
	HIST3H2A
	SEC24C
	GPC1
	CABLES1
	TSEN15
	SGK1
	SIT1
	GPR19
	GPR18
	ARID5B
	SARS
	NUSAP1
	MBNL2
	CDK6
	NUP85
	HLTF
	SLC9A3R1
	HMGA1
	NCL
	CDK2
	BBS1
	TARBP2
	ADRB2
	ARPC5L
	RRAS2
	DEF8
	IPO5
	LCK
	INPP4A
	KDM6B
	LCP2
	ABLIM3
	ATP5G1
	TSPYL4
	IVNS1ABP
	ESYT1
	ALDH3A2
	ADAT1
	STK32C
	HBB
	HSPA9
	PLP1
	MBTPS2
	GNAO1
	CREB3
	HS3ST3A1
	SLC12A4
	LOC653566
	CDC25C
	MAN1C1
	ANXA3
	PWP1
	CDC25B
	MRFAP1L1
	SH3BGRL2
	JAK1
	SLC14A1
	SMPD4
	LYPD2
	LYPD1
	NOG
	LYPD3
	HM13
	FASTKD2
	RARRES1
	EFNA1
	RNASEH1
	PTPN22
	PDLIM1
	PTTG1
	CD2AP
	DCPS
	NONO
	PRIM1
	BAK1
	S1PR1
	GOT1
	H2AFV
	PRRT3
	PLOD2
	INSIG1
	H2AFZ
	RARA
	H2AFX
	DEPDC1B
	CHRNA1
	NUP35
	PITX1
	BCL7C
	BCL7B
	DEPDC7
	OSBP2
	CAPNS1
	POLH
	STRN4
	NUDT15
	RAP1GDS1
	PIM2
	DEPDC1
	MGAT2
	UHRF1
	NOP2
	MAD2L1
	RFC4
	NAV1
	MLEC
	CX3CR1
	PDGFRB
	MAD2L2
	ADD3
	ITGA2B
	MPST
	PALM
	NOC3L
	CHEK1
	CDC34
	OBFC2A
	TAGLN2
	POMC
	DENND2D
	DENND2C
	MOV10
	TPI1
	TRAM2
	MACF1
	HOXA10
	PBRM1
	SKA2
	EMB
	SKA1
	POLQ
	GAD1
	MOCS1
	UAP1
	DENND1A
	SLAMF6
	SMAD3
	CDC20
	CSRP1
	SLAMF7
	ATP13A2
	SLAMF1
	ABCG1
	OBFC2B
	BTLA
	HYOU1
	CHCHD10
	EPS8
	NOTCH4
	RAD54B
	QPRT
	FAM43A
	AGR2
	AHSA1
	PRKRIR
	BMP6
	FAM54A
	ABCF1
	GYPC
	ZCCHC24
	ABCF2
	KIAA0368
	NIF3L1
	TBX21
	UVRAG
	TMEM161A
	CAMKK2
	CKB
	CDT1
	LOC728855
	RABAC1
	DNAJC18
	ATAD3A
	SH2D1A
	ELOF1
	TRMT5
	DNAJC12
	NR2F6
	SLC25A1
	FAM100B
	TOP2A
	DHCR24
	KIAA0182
	SLC25A4
	LGALS12
	CBR3
	SLIT2
	SH2D2A
	MED4
	CHRDL2
	CDR2
	ANKRD28
	LAX1
	MED9
	SH3KBP1
	AVEN
	BCAT1
	PLEK2
	UNG
	NFS1
	NMB
	STARD10
	ANKRD32
	SEC14L1
	FAM46C
	MRPL11
	STAT4
	SET
	CD2BP2
	ANKRD37
	CLEC2D
	AP3D1
	IL18R1
	A4GALT
	NAT1
	SETBP1
	GMNN
	MEX3A
	ILF3
	ATP1A1
	CDKN3
	SAMD3
	POLR3E
	FZD7
	CISH
	FZD6
	FAM78A
	MRPL23
	ANKRD46
	MRPL21
	ADCY9
	PPP1R8
	CALM3
	ABCC1
	JMJD4
	PAICS
	TP53INP2
	BCAR3
	CALM1
	TP53INP1
	STIL
	THRA
	WFS1
	CTPS
	LGMN
	CBX3
	CBX2
	CBX1
	MCM10
	ANKRD6
	TSSC1
	ITPKA
	LOC81691
	CALB2
	CBX5
	GSTM1
	GSTM2
	KLHL5
	MUTYH
	GSTM4
	KLHL6
	HOXC4
	RBCK1
	NQO1
	RBM12
	SATB2
	SOCS2
	SOCS3
	GTF2IRD2
	CCL4L1
	LOC652493
	TNFRSF17
	TRAT1
	ELL2
	TIMM8A
	SUZ12
	PDDC1
	SNRPB
	RNF24
	SNRPA
	RIPK4
	RNF26
	SNRPF
	SNRPG
	DERL1
	SLC38A2
	MCL1
	SRM
	TFAP4
	MAP4K1
	GIPC1
	NAPA
	PAQR3
	DERL3
	MYL9
	GALM
	KIAA2013
	PPP1R16B
	CDYL2
	IVD
	ENTPD5
	SCARB1
	NDRG1
	NDRG2
	MFAP3L
	AXIN2
	RUNX2
	EWSR1
	REEP6
	MAFG
	CKAP2
	HAVCR2
	MAFF
	PTPN6
	PTPN3
	CKAP5
	HRASLS2
	WDR5
	WDR6
	GALT
	ATAD2
	CASC5
	PSMB8
	RAB33A
	UCP2
	BBC3
	CPNE1
	WDR4
	AHCYL1
	WDR1
	DCXR
	ST7
	HSP90AB1
	IL21R
	FASLG
	PSPH
	TTLL12
	SLA
	ARHGAP4
	GSS
	NFATC2IP
	MCM7
	PAK4
	URB2
	SDPR
	PXMP4
	PSMD2
	ATP8B2
	NECAP1
	ACYP1
	PXMP2
	TM9SF3
	LTB
	PPP1R14A
	EGR1
	NOL6
	KHDRBS3
	ALDH5A1
	MINK1
	LDB2
	MCM2
	MCM3
	TIMM44
	MCM4
	MCM5
	IFNAR1
	MCM6
	IFNAR2
	BTG2
	HIPK1
	PSME1
	BTG3
	BUB1B
	KPNA4
	LEPREL1
	KPNA2
	MELK
	CTSF
	TNFRSF21
	MAL2
	RTN4RL1
	SPOCK2
	TNFRSF25
	CD247
	KIAA0101
	TPM1
	RASGRP3
	MYL6B
	HJURP
	TNFRSF18
	CNN2
	UCK2
	FGFBP1
	ENO1
	DCTD
	CENPO
	ACTB
	CENPN
	CENPM
	NDUFA3
	PTTG3P
	DTX3
	DHRS11
	CENPE
	SPARC
	RGS16
	RACGAP1
	RGS14
	PLAC8
	KCNN4
	PSMG1
	SON
	SLC6A7
	SLC6A8
	TDP1
	DET1
	CKS2
	RNF40
	ATP8A1
	TCP11L1
	NFIB
