# Supplementary material for: Fish oil supplementation induces expression of genes related to cell cycle, endoplasmic reticulum stress and apoptosis in peripheral blood mononuclear cells: a transcriptomic approach
Source: J Intern Med. 2014 Mar 20;276(5):498–511. doi: 10.1111/joim.12217 (PMC4263263; doi:10.1111/joim.12217)
Supplement: Table S4 — GSEA analyses. Enriched gene sets in the FO group compared with the HOSO group from the C3 transcription factor collection (MSigDB). Gene sets with FDR q-value <0.25 were consider significantly enriched in the FO group. [file joim0276-0498-SD4.xlsx]

## Sheet: Ark1
Supplemental Table S4. GSEA analyses. Enriched gene sets in the FO group compared to the HOSO group from the C3 transcription factor collection (MSigDB).
Gene sets with FDR q-value < 0.25 were consider significantly enriched in the FO group.
NAME	SIZE*	NES	p-value	FDR q-value
GCCNNNWTAAR_UNKNOWN	86	1.82119	0	0.163943
V$MEF2_02	105	1.52984	0.00798403	0.194373
V$CREBP1_Q2	173	1.56145	0.00408163	0.198145
GTTNYYNNGGTNA_UNKNOWN	60	1.53284	0.0138067	0.198405
V$SREBP_Q3	160	1.46478	0.0125261	0.200253
CTAWWWATA_V$RSRFC4_Q2	184	1.4699	0.00764818	0.201851
V$GRE_C	73	1.46654	0.014433	0.202184
V$MIF1_01	117	1.47517	0.0352697	0.203448
ACCTGTTG_UNKNOWN	91	1.47181	0.0336134	0.204059
KTGGYRSGAA_UNKNOWN	58	1.51867	0.025641	0.204064
GCGNNANTTCC_UNKNOWN	94	1.56594	0.00609756	0.204153
V$COUP_01	167	1.48533	0.0214425	0.204802
GTCNYYATGR_UNKNOWN	69	1.47786	0.0161616	0.205294
V$MEF2_03	126	1.53371	0.00813008	0.207381
V$NRF1_Q6	196	1.51249	0.00400802	0.207945
V$TATA_C	155	1.54374	0.00598802	0.20883
V$LMO2COM_01	158	1.53792	0.00207039	0.209067
V$ATF4_Q2	170	1.48673	0.0181087	0.209293
V$AP4_Q6_01	140	1.4788	0.0123457	0.209727
GAANYNYGACNY_UNKNOWN	53	1.57068	0.0059761	0.210505
V$HIF1_Q3	161	1.4521	0.0094162	0.213248
RYCACNNRNNRNCAG_UNKNOWN	41	1.48802	0.0303644	0.214181
V$STAT1_03	166	1.45372	0.0146444	0.215546
V$MEF2_01	66	1.4915	0.0119522	0.215761
V$PAX5_01	105	1.54632	0.0100604	0.21691
V$SP1_01	166	1.50323	0.0157171	0.218169
V$AMEF2_Q6	140	1.49195	0.0201207	0.223596
V$SP1_Q2_01	160	1.62974	0.00201613	0.225425
V$TBP_01	129	1.57133	0.0135922	0.228269
V$RP58_01	102	1.43615	0.0165631	0.229157
V$FOXO4_01	140	1.49364	0.0237154	0.22926
V$COREBINDINGFACTOR_Q6	175	1.43101	0.0213178	0.229577
V$E2F_Q6_01	172	1.61254	0.00796813	0.230105
AACYNNNNTTCCS_UNKNOWN	68	1.43843	0.0347648	0.230279
V$TAL1BETAITF2_01	136	1.41889	0.014	0.231269
V$EVI1_02	71	1.42119	0.0300601	0.231414
V$ZIC1_01	168	1.43213	0.0311203	0.232524
V$AP1_Q6_01	177	1.42719	0.0261682	0.23311
V$SREBP1_Q6	156	1.42221	0.0376984	0.23448
V$P53_02	149	1.41508	0.0419847	0.234632
V$CP2_01	160	1.42412	0.028866	0.234921
V$AP4_Q5	162	1.43875	0.0200803	0.23558
V$HNF4_01	160	1.5942	0	0.243882
V$E2F_03	185	1.40853	0.0200401	0.244677
V$PAX8_01	24	1.57296	0.027668	0.246717
V$ZIC2_01	153	1.3888	0.0258964	0.247273
V$MYCMAX_B	171	1.38987	0.0229645	0.249261
V$STAT_Q6	156	1.40393	0.0365854	0.24954
V$FOXJ2_01	112	1.40201	0.0281125	0.24988
NES: Normalized enrichment score, * Number of genes in gene set
